# Supplementary material for: A new species of micro-mangrove crab of the genus Haberma Ng & Schubart, 2002 (Crustacea, Brachyura, Sesarmidae) from Hong Kong
Source: Zookeys. 2017 Mar 21;(662):67–78. doi: 10.3897/zookeys.662.11908 (PMC5539359; doi:10.3897/zookeys.662.11908)
Supplement: XML Treatment for Haberma tingkok [file zookeys.662.11908-treatment1.xml]

<!DOCTYPE tp:taxon-treatment
  PUBLIC "-//TaxonX//DTD Taxonomic Treatment Publishing DTD v0 20100105//EN" "tax-treatment-NSO.dtd">
<tp:taxon-treatment xmlns:tp="http://www.plazi.org/taxpub"><tp:treatment-meta><kwd-group><label>Taxon classification</label><kwd><named-content xmlns:xlink="http://www.w3.org/1999/xlink" content-type="kingdom">Animalia</named-content></kwd><kwd><named-content xmlns:xlink="http://www.w3.org/1999/xlink" content-type="order">Decapoda</named-content></kwd><kwd><named-content xmlns:xlink="http://www.w3.org/1999/xlink" content-type="family">Sesarmidae</named-content></kwd></kwd-group><mixed-citation publication-type="journal"><person-group><name><surname>Cannicci</surname><given-names>Stefano</given-names></name><name><surname>Ng</surname><given-names>Peter L. K.</given-names></name></person-group><article-title>A new species of micro-mangrove crab of the genus <italic><tp:taxon-name><tp:taxon-name-part taxon-name-part-type="genus" reg="Haberma">Haberma</tp:taxon-name-part></tp:taxon-name></italic> Ng &amp; Schubart, 2002 (<tp:taxon-name><tp:taxon-name-part taxon-name-part-type="subphylum">Crustacea</tp:taxon-name-part></tp:taxon-name>, <tp:taxon-name><tp:taxon-name-part taxon-name-part-type="infraorder">Brachyura</tp:taxon-name-part></tp:taxon-name>, <tp:taxon-name><tp:taxon-name-part taxon-name-part-type="family">Sesarmidae</tp:taxon-name-part></tp:taxon-name>) from Hong Kong</article-title><source>Zookeys</source><day>21</day><month>3</month><year>2017</year><volume>2017</volume><issue>662</issue><fpage>67</fpage><lpage>78</lpage><pub-id pub-id-type="doi">10.3897/zookeys.662.11908</pub-id></mixed-citation></tp:treatment-meta><tp:nomenclature><tp:taxon-name>
                <tp:taxon-name-part taxon-name-part-type="genus" reg="Haberma">Haberma</tp:taxon-name-part>
                <tp:taxon-name-part taxon-name-part-type="species" reg="tingkok">tingkok</tp:taxon-name-part>
                <object-id xmlns:xlink="http://www.w3.org/1999/xlink" content-type="zoobank" xlink:type="simple">http://zoobank.org/680B85B7-8764-4332-9882-EB1CA05635AF</object-id>
              </tp:taxon-name><tp:taxon-status xmlns:xlink="http://www.w3.org/1999/xlink" xlink:type="simple">sp. n.</tp:taxon-status><xref ref-type="fig" rid="F1">Figs 1</xref><xref ref-type="fig" rid="F2">, 2</xref><xref ref-type="fig" rid="F3">, 3</xref><xref ref-type="fig" rid="F4">, 4</xref><xref ref-type="fig" rid="F5">, 5</xref></tp:nomenclature><tp:treatment-sec sec-type="material" id="SECID0EIIAC"><title>Material examined.</title><p>Holotype: ♂ (8.5 × 8.2 mm) (<named-content xmlns:xlink="http://www.w3.org/1999/xlink" content-type="dwc:institutional_code" xlink:type="simple">ZRC</named-content> 2016.620), Ting Kok Mangroves, Tai Po District, northeastern Hong Kong, ca. <named-content xmlns:xlink="http://www.w3.org/1999/xlink" content-type="dwc:verbatimCoordinates" xlink:type="simple"><named-content content-type="geo-json" specific-use="{&#34;type&#34;:&#34;Point&#34;,&#34;coordinates&#34;:[114.120000,22.280000]}" id="NCID0EWIAC" xlink:type="simple">22.28°N, 114.12°E</named-content></named-content>, coll. Cannicci S, Cheung C, 4 July 2016. Paratypes: 2 ovigerous ♀♀ (8.6 × 8.3 mm, 9.2 × 9.0 mm) (<named-content xmlns:xlink="http://www.w3.org/1999/xlink" content-type="dwc:institutional_code" xlink:type="simple">ZRC</named-content> 2016.621), 1 ovigerous ♀ (8.4 × 8.1 mm) (<abbrev xmlns:xlink="http://www.w3.org/1999/xlink" content-type="institution" xlink:title="Swire Institute of Marine Science of the University of Hong Kong" id="ABBRID0EAJAC" xlink:type="simple">SWIMS</abbrev>), 1 ovigerous ♀(7.9 × 7.5 mm) (<named-content xmlns:xlink="http://www.w3.org/1999/xlink" content-type="dwc:institutional_code" xlink:type="simple">MZUF</named-content> 4853), same location and date as holotype, coll. Cannicci S, Wong S; 1 ♂ (8.1 × 8.0 mm) (<abbrev xmlns:xlink="http://www.w3.org/1999/xlink" content-type="institution" xlink:title="Swire Institute of Marine Science of the University of Hong Kong" id="ABBRID0EKJAC" xlink:type="simple">SWIMS</abbrev>), 1 young ♂ (4.6 × 4.5 mm) (<named-content xmlns:xlink="http://www.w3.org/1999/xlink" content-type="dwc:institutional_code" xlink:type="simple">ZRC</named-content> 2016.622), same location as holotype, coll. Huang C, Hayhoe L, 10 August 2016.</p><fig id="F1" position="float" orientation="portrait"><label>Figure 1.</label><caption><p>
                  <italic><tp:taxon-name><tp:taxon-name-part taxon-name-part-type="genus" reg="Haberma">Haberma</tp:taxon-name-part> <tp:taxon-name-part taxon-name-part-type="species" reg="tingkok">tingkok</tp:taxon-name-part></tp:taxon-name></italic> sp. n., colour in life, holotype ♂ (8.5 × 8.2 mm) (<named-content xmlns:xlink="http://www.w3.org/1999/xlink" content-type="dwc:institutional_code" xlink:type="simple">ZRC</named-content> 2016.620). <bold>A</bold> dorsal view <bold>B</bold> ventral view.</p></caption><graphic xmlns:xlink="http://www.w3.org/1999/xlink" xlink:href="zookeys-662-067-g001.jpg" position="float" orientation="portrait" xlink:type="simple" id="oo_127599.jpg"/></fig></tp:treatment-sec><tp:treatment-sec sec-type="material" id="SECID0EVKAC"><title>Comparative material.</title><p>
              <bold><italic><tp:taxon-name><tp:taxon-name-part taxon-name-part-type="genus" reg="Haberma">Haberma</tp:taxon-name-part> <tp:taxon-name-part taxon-name-part-type="species" reg="nanum">nanum</tp:taxon-name-part></tp:taxon-name></italic> Ng &amp; Schubart, 2002</bold>: Holotype ♂ (7.1 × 6.6 mm) (<named-content xmlns:xlink="http://www.w3.org/1999/xlink" content-type="dwc:institutional_code" xlink:type="simple">ZRC</named-content> 2002.217), Mandai mangroves, Singapore, coll. Schubart CD, 29 December 1999; paratypes: 1 ovigerous ♀ (8.1 × 7.5 mm) (<named-content xmlns:xlink="http://www.w3.org/1999/xlink" content-type="dwc:institutional_code" xlink:type="simple">ZRC</named-content> 2002.218), Mandai mangroves, Singapore, coll. Schubart CD, 29 December 1999; 2 ♂♂ (7.0 × 6.9 mm, 6.0 × 5.5 mm) (<named-content xmlns:xlink="http://www.w3.org/1999/xlink" content-type="dwc:institutional_code" xlink:type="simple">ZRC</named-content> 2002.219), Mandai mangroves, Singapore, coll. Yeo DCJ, 16 January 2002; 4 ♂♂ (largest 6.5 × 6.5 mm, smallest 4.5 × 4.5 mm), 2 ♀♀ (5.7 × 5.8 mm, 5.1 × 4.9 mm) (<named-content xmlns:xlink="http://www.w3.org/1999/xlink" content-type="dwc:institutional_code" xlink:type="simple">ZRC</named-content> 2000.1956), Mandai mangroves, Singapore, coll. Schubart CD, 15 October 1999; 1 ♂ (5.0 × 4.9 mm) (<named-content xmlns:xlink="http://www.w3.org/1999/xlink" content-type="dwc:institutional_code" xlink:type="simple">ZRC</named-content> 1971.11.5.6), Johor Strait, Singapore, coll. Soh CL, 9 December 1966; 1 ♂ (6.2 × 5.8 mm) (<named-content xmlns:xlink="http://www.w3.org/1999/xlink" content-type="dwc:institutional_code" xlink:type="simple">ZRC</named-content> 1971.11.5.7), Johor Strait, Singapore, coll. Soh CL, 26 December 1966; 1 dismembered ♂ (7.2 × 7.5 mm) (<named-content xmlns:xlink="http://www.w3.org/1999/xlink" content-type="dwc:institutional_code" xlink:type="simple">ZRC</named-content> 1971.11.5.8), Ama Keng River, Singapore, coll. Soh CL, 28 November 1965; 1 ovigerous ♀ (8.8 × 8.3 mm) (<named-content xmlns:xlink="http://www.w3.org/1999/xlink" content-type="dwc:institutional_code" xlink:type="simple">ZRC</named-content> 1968.4.22.5), Johor Straits, Singapore, coll. Soh CL, 26 December 1966; 2 ♀♀ (5.2 × 5.2 mm, 3.3 × 3.1 mm) (<named-content xmlns:xlink="http://www.w3.org/1999/xlink" content-type="dwc:institutional_code" xlink:type="simple">ZRC</named-content> 1968.4.22.2-3), Sungai Melayu, Singapore, coll. Soh CL, 24 January 1966; 3 ovigerous ♀♀ (4.5 × 4.1 mm, 4.2 × 4.1 mm, 3.7 × 3.7 mm) (<named-content xmlns:xlink="http://www.w3.org/1999/xlink" content-type="dwc:institutional_code" xlink:type="simple">ZRC</named-content> 1968.4.22.6-8), Johor Straits, Singapore, coll. Soh CL, 26 December 1966; 1 ovigerous ♀ (7.2 × 6.9 mm) (<named-content xmlns:xlink="http://www.w3.org/1999/xlink" content-type="dwc:institutional_code" xlink:type="simple">ZRC</named-content> 1968.4.22.9), Mak Wai River, Singapore, coll. Soh CL, 28 December 1966. <bold><italic><tp:taxon-name><tp:taxon-name-part taxon-name-part-type="genus" reg="Haberma">Haberma</tp:taxon-name-part> <tp:taxon-name-part taxon-name-part-type="species" reg="kamora">kamora</tp:taxon-name-part></tp:taxon-name></italic> Ra<!--PageBreak-->hayu &amp; Ng, 2005</bold>: Paratypes: 1 ♂ (<named-content xmlns:xlink="http://www.w3.org/1999/xlink" content-type="dwc:institutional_code" xlink:type="simple">ZRC</named-content> 2000.1884), Kamora, coll. Volosin J, 4 April 2000; 4 ♂♂ (8.4 × 7.4 mm, 7.5 × 6.8 mm, 7.2 × 6.7 mm, 6.8 × 5.8 mm), 3 ♀♀ (6.4 × 5.8 mm, 6.1 × 5.6 mm, 7.9 × 7.1 mm) (<named-content xmlns:xlink="http://www.w3.org/1999/xlink" content-type="dwc:institutional_code" xlink:type="simple">ZRC</named-content> 2002.0591), Kamora, near river bank, coll. Ermayanti I, 9 October 2001.</p><fig id="F2" position="float" orientation="portrait"><label>Figure 2.</label><caption><p>
                  <italic><tp:taxon-name><tp:taxon-name-part taxon-name-part-type="genus" reg="Haberma">Haberma</tp:taxon-name-part> <tp:taxon-name-part taxon-name-part-type="species" reg="tingkok">tingkok</tp:taxon-name-part></tp:taxon-name></italic> sp. n., overall dorsal view. <bold>A</bold> holotype ♂ (8.5 × 8.2 mm) (<named-content xmlns:xlink="http://www.w3.org/1999/xlink" content-type="dwc:institutional_code" xlink:type="simple">ZRC</named-content> 2016.620) <bold>B</bold> paratype ♀ (8.6 × 8.3 mm) (<named-content xmlns:xlink="http://www.w3.org/1999/xlink" content-type="dwc:institutional_code" xlink:type="simple">ZRC</named-content> 2016.621).</p></caption><graphic xmlns:xlink="http://www.w3.org/1999/xlink" xlink:href="zookeys-662-067-g002.jpg" position="float" orientation="portrait" xlink:type="simple" id="oo_127600.jpg"/></fig></tp:treatment-sec><tp:treatment-sec sec-type="diagnosis" id="SECID0E6OAC"><title>Diagnosis.</title><p>Carapace almost quadrate, width ca. 1.03–1.04 times length (Figs <xref ref-type="fig" rid="F1">1A</xref>, <xref ref-type="fig" rid="F2">2</xref>, <xref ref-type="fig" rid="F3">3A</xref>); margin of each frontal lobe with broadly convex margin (Figs <xref ref-type="fig" rid="F2">2</xref>, <xref ref-type="fig" rid="F3">3A</xref>); supraorbital margin relatively long, gradually sloping laterally (Fig. <xref ref-type="fig" rid="F3">3A</xref>); external orbital tooth directed anteriorly, lateral carapace margin gently sinuous, subparallel (Fig. <xref ref-type="fig" rid="F3">3A</xref>); tip of cornea reaching tip of external orbital tooth (Fig. <xref ref-type="fig" rid="F3">3A, C</xref>); dorsal surface of dactylus of chela with several small, low, irregularly arranged subtransverse striae (Fig. <xref ref-type="fig" rid="F3">3D</xref>); ambulatory legs (<abbrev xmlns:xlink="http://www.w3.org/1999/xlink" xlink:title="pereopod 2" id="ABBRID0EKAAE" xlink:type="simple">P2</abbrev>–<abbrev xmlns:xlink="http://www.w3.org/1999/xlink" xlink:title="pereopod 5" id="ABBRID0EOAAE" xlink:type="simple">P5</abbrev>) very long, slender, propodi of <abbrev xmlns:xlink="http://www.w3.org/1999/xlink" xlink:title="pereopod 2" id="ABBRID0ESAAE" xlink:type="simple">P2</abbrev> and <abbrev xmlns:xlink="http://www.w3.org/1999/xlink" xlink:title="pereopod 3" id="ABBRID0EWAAE" xlink:type="simple">P3</abbrev> elongate (Figs <xref ref-type="fig" rid="F4">4D, E</xref>); male pleon triangular, telson semicircular (Figs <xref ref-type="fig" rid="F3">3B</xref>, <xref ref-type="fig" rid="F4">4F</xref>); <abbrev xmlns:xlink="http://www.w3.org/1999/xlink" xlink:title="male first gonopod" id="ABBRID0EGBAE" xlink:type="simple">G1</abbrev> relatively slender, gently curving outwards; apical process bent, with truncate tip (Fig. <xref ref-type="fig" rid="F4">4H–L</xref>).</p><fig id="F3" position="float" orientation="portrait"><label>Figure 3.</label><caption><p>
                  <italic><tp:taxon-name><tp:taxon-name-part taxon-name-part-type="genus" reg="Haberma">Haberma</tp:taxon-name-part> <tp:taxon-name-part taxon-name-part-type="species" reg="tingkok">tingkok</tp:taxon-name-part></tp:taxon-name></italic> sp. n. <bold>A–D</bold> holotype ♂ (8.5 × 8.2 mm) (<named-content xmlns:xlink="http://www.w3.org/1999/xlink" content-type="dwc:institutional_code" xlink:type="simple">ZRC</named-content> 2016.620) <bold>E, F</bold> paratype ♀ (8.6 × 8.3 mm) (<named-content xmlns:xlink="http://www.w3.org/1999/xlink" content-type="dwc:institutional_code" xlink:type="simple">ZRC</named-content> 2016.621). <bold>A</bold> dorsal view of carapace <bold>B</bold> male anterior thoracic sternum and pleon <bold>C</bold> frontal view of cephalothorax and chelipeds <bold>D</bold> outer view of left chela <bold>E</bold> female pleon <bold>F</bold> female sternopleonal cavity showing vulvae.</p></caption><graphic xmlns:xlink="http://www.w3.org/1999/xlink" xlink:href="zookeys-662-067-g003.jpg" position="float" orientation="portrait" xlink:type="simple" id="oo_127601.jpg"/></fig></tp:treatment-sec><tp:treatment-sec sec-type="description" id="SECID0EADAE"><title>Description.</title><p>Carapace almost quadrate, ca. 1.03–1.04 times broader than long; regions prominently defined, grooves separating them distinct; lateral part of branchial surface with distinct oblique striae, lined with short stiff setae; dorsal surface with scattered tufts of short setae, notably on anterior regions, lateral margins with dense short setae (Figs <xref ref-type="fig" rid="F1">1A</xref>, <xref ref-type="fig" rid="F2">2</xref>, <xref ref-type="fig" rid="F3">3A</xref>). Postfrontal regions distinct, distinctly separated into 4 lobes by deep grooves, median lobes larger than lateral ones (Fig. <xref ref-type="fig" rid="F3">3A</xref>). Front ca. 0.5 times maximum carapace width, prominently deflexed, margin distinctly bilobed from dorsal view, each lobe with broadly convex margin, separated by broad median concavity (Figs <xref ref-type="fig" rid="F2">2</xref>, <xref ref-type="fig" rid="F3">3A</xref>). Supraorbital margin relatively long, gradually sloping laterally, gently convex, entire (Fig. <xref ref-type="fig" rid="F3">3A</xref>). External orbital tooth triangular, directed anteriorly, completely fused with lateral carapace margin without trace of tooth or indentation; lateral carapace margin gently sinuous, subparallel; posterior carapace margin almost straight (Fig. <xref ref-type="fig" rid="F3">3A</xref>). Eyes and orbits large, eye longer than orbit, tip of cornea reaching tip of external orbital tooth (Fig. <xref ref-type="fig" rid="F3">3A, C</xref>). Basal articles of antenna adjacent to antennule, not separated by septum; basal antennal article large, flagellum short, entering orbit; basal antennular article bulbous, antennule folding obliquely (Fig. <xref ref-type="fig" rid="F3">3C</xref>). Posterior margin of epistome with prominent median triangular projection, lateral margins conspicuously sinuous (Fig. <xref ref-type="fig" rid="F3">3C</xref>).</p><fig id="F4" position="float" orientation="portrait"><label>Figure 4.</label><caption><p>
                  <italic><tp:taxon-name><tp:taxon-name-part taxon-name-part-type="genus" reg="Haberma">Haberma</tp:taxon-name-part> <tp:taxon-name-part taxon-name-part-type="species" reg="tingkok">tingkok</tp:taxon-name-part></tp:taxon-name></italic> sp. n., holotype ♂ (8.5 × 8.2 mm) (<named-content xmlns:xlink="http://www.w3.org/1999/xlink" content-type="dwc:institutional_code" xlink:type="simple">ZRC</named-content> 2016.620). <bold>A</bold> left third maxilliped <bold>B–E</bold> right <abbrev xmlns:xlink="http://www.w3.org/1999/xlink" xlink:title="pereopod 2" id="ABBRID0EOFAE" xlink:type="simple">P2</abbrev>–<abbrev xmlns:xlink="http://www.w3.org/1999/xlink" xlink:title="pereopod 5" id="ABBRID0ESFAE" xlink:type="simple">P5</abbrev>, respectively <bold>F</bold> pleon <bold>G</bold> thoracic sternum showing sternopleonal cavity <bold>H</bold> left <abbrev xmlns:xlink="http://www.w3.org/1999/xlink" xlink:title="male first gonopod" id="ABBRID0E3FAE" xlink:type="simple">G1</abbrev> (dorsal view) <bold>I</bold> distal part of left <abbrev xmlns:xlink="http://www.w3.org/1999/xlink" xlink:title="male first gonopod" id="ABBRID0ECGAE" xlink:type="simple">G1</abbrev> (dorsal view) <bold>J, K</bold> mesial view of distal part of left <abbrev xmlns:xlink="http://www.w3.org/1999/xlink" xlink:title="male first gonopod" id="ABBRID0EIGAE" xlink:type="simple">G1</abbrev> <bold>L</bold> distal part of left <abbrev xmlns:xlink="http://www.w3.org/1999/xlink" xlink:title="male first gonopod" id="ABBRID0EOGAE" xlink:type="simple">G1</abbrev> (ventral view) <bold>M</bold> left <abbrev xmlns:xlink="http://www.w3.org/1999/xlink" xlink:title="male second gonopod" id="ABBRID0EUGAE" xlink:type="simple">G2</abbrev>. Setae on third maxilliped, pleon and <abbrev xmlns:xlink="http://www.w3.org/1999/xlink" xlink:title="male first gonopod" id="ABBRID0EYGAE" xlink:type="simple">G1</abbrev> denuded. Abbreviations: st3–8 = thoracic sternites 3–8, respectively; stpl: sternite 4 pleonal lock. Scale bars: <bold>A</bold> = 0.5 mm; <bold>H–M</bold> = 0.25 mm; <bold>B–E, F, G</bold> = 1.0 mm.</p></caption><graphic xmlns:xlink="http://www.w3.org/1999/xlink" xlink:href="zookeys-662-067-g004.jpg" position="float" orientation="portrait" xlink:type="simple" id="oo_127602.jpg"/></fig><p>Ischium of third maxilliped with shallow, oblique median sulcus; merus shorter than ischium, with distinct oblique median ridge; exopod slender, tip reaching to more than half length of outer margin of merus, flagellum long (Fig. <xref ref-type="fig" rid="F4">4A</xref>).</p><p>Chelipeds subequal; male chelipeds relatively stout (Figs <xref ref-type="fig" rid="F2">2A</xref>, <xref ref-type="fig" rid="F3">3D</xref>); female chelipeds distinctly more slender (Fig. <xref ref-type="fig" rid="F2">2B</xref>). Basis-ischium fused, suture visible, inner margin gently serrated; posterior border of merus serrated, with low subdistal tooth; outer anterior border gently serrated with distinct proximal spine; inner anterior border gently serrated with prominent subdistal tooth; carpus subovate, longer than broad, margins subcristate, with tuft of setae on inner margin (Figs <xref ref-type="fig" rid="F2">2A</xref>, <xref ref-type="fig" rid="F3">3B</xref>). Outer and inner surfaces of palm smooth to rugose, without setae (Fig. <xref ref-type="fig" rid="F3">3D</xref>). Dorsal surface of palm with several short uneven ridges lined with very small rounded granules, not prominently raised or pectinated (Fig. <xref ref-type="fig" rid="F3">3D</xref>). Male propodal finger short, dactylus curved, smooth on <!--PageBreak-->outer surfaces; dorsal surface of dactylus with several small, low, irregularly arranged subtransverse striae; cutting edge of fingers with small and large teeth, tips chitinous, subspatuliform; fingers forming small gape when closed (Fig. <xref ref-type="fig" rid="F3">3D</xref>). Female fingers less distinctly curved, without striae on dorsal margin of dactylus (Fig. <xref ref-type="fig" rid="F3">3E</xref>).</p><fig id="F5" position="float" orientation="portrait"><label>Figure 5.</label><caption><p>
                  <italic><tp:taxon-name><tp:taxon-name-part taxon-name-part-type="genus" reg="Haberma">Haberma</tp:taxon-name-part> <tp:taxon-name-part taxon-name-part-type="species" reg="tingkok">tingkok</tp:taxon-name-part></tp:taxon-name></italic> sp. n., paratype ♀ (8.6 × 8.3 mm) (<named-content xmlns:xlink="http://www.w3.org/1999/xlink" content-type="dwc:institutional_code" xlink:type="simple">ZRC</named-content> 2016.621). <bold>A</bold> right <abbrev xmlns:xlink="http://www.w3.org/1999/xlink" xlink:title="pereopod 2" id="ABBRID0EPJAE" xlink:type="simple">P2</abbrev> propodus and dactylus <bold>B</bold> right <abbrev xmlns:xlink="http://www.w3.org/1999/xlink" xlink:title="pereopod 3" id="ABBRID0EVJAE" xlink:type="simple">P3</abbrev> propodus and dactylus <bold>C</bold> right <abbrev xmlns:xlink="http://www.w3.org/1999/xlink" xlink:title="pereopod 4" id="ABBRID0E2JAE" xlink:type="simple">P4</abbrev> dactylus and propodus showing dactylo-propodal lock (setae not drawn) <bold>D</bold> thoracic sternites 5–7, showing vulvae on sternite 6. Abbreviations: st5–7 = thoracic sternites 5–7, respectively; vu: vulva. Scale bars: <bold>A, B, D</bold> = 1.0 mm; <bold>C</bold> = 0.5 mm.</p></caption><graphic xmlns:xlink="http://www.w3.org/1999/xlink" xlink:href="zookeys-662-067-g005.jpg" position="float" orientation="portrait" xlink:type="simple" id="oo_127603.jpg"/></fig><p>Ambulatory legs (<abbrev xmlns:xlink="http://www.w3.org/1999/xlink" xlink:title="pereopod 2" id="ABBRID0EMKAE" xlink:type="simple">P2</abbrev>–<abbrev xmlns:xlink="http://www.w3.org/1999/xlink" xlink:title="pereopod 5" id="ABBRID0EQKAE" xlink:type="simple">P5</abbrev>) very long, slender, third pair longest (Fig. <xref ref-type="fig" rid="F2">2</xref>). Outer surface of merus, carpus and propodus gently rugose to smooth (Figs <xref ref-type="fig" rid="F2">2</xref>, <xref ref-type="fig" rid="F4">4B–E</xref>). Meri ca. three times as long as wide; dorsal margin gently serrated, with sharp subdistal spine; ventral margin more distinctly serrated; dorsal and ventral margins with regularly arranged long stiff setae; outer surface with short, uneven ridge on subdistal part (Fig. <xref ref-type="fig" rid="F4">4B–E</xref>). Carpus with two subparallel ridges on outer surface, one marginal, one submarginal (Fig. <xref ref-type="fig" rid="F4">4B–E</xref>). Male propodus of <abbrev xmlns:xlink="http://www.w3.org/1999/xlink" xlink:title="pereopod 2" id="ABBRID0EILAE" xlink:type="simple">P2</abbrev>, <abbrev xmlns:xlink="http://www.w3.org/1999/xlink" xlink:title="pereopod 3" id="ABBRID0EMLAE" xlink:type="simple">P3</abbrev> with ventro-distal margin sharply tapering at distal quarter; dorsal and ventral margins with prominent long stiff setae, outer surface with longitudinal median row of short dense setae; disto-ventral margin <!--PageBreak-->with dense short brush-like setae, with long, stiff setae bracketing brush; dactylus of <abbrev xmlns:xlink="http://www.w3.org/1999/xlink" xlink:title="pereopod 2" id="ABBRID0ESLAE" xlink:type="simple">P2</abbrev>, <abbrev xmlns:xlink="http://www.w3.org/1999/xlink" xlink:title="pereopod 3" id="ABBRID0EWLAE" xlink:type="simple">P3</abbrev> styliform, gently curving, proximal half with short brush-like setae along ventral margin; dactylus folding against tapered part of propodus when flexed, brush-like setae of each appendages appressing tightly against each other, forming distinct subchelate structure (Fig. <xref ref-type="fig" rid="F4">4B, C</xref>). Female propodi and dactyli of <abbrev xmlns:xlink="http://www.w3.org/1999/xlink" xlink:title="pereopod 2" id="ABBRID0E5LAE" xlink:type="simple">P2</abbrev>, <abbrev xmlns:xlink="http://www.w3.org/1999/xlink" xlink:title="pereopod 3" id="ABBRID0ECMAE" xlink:type="simple">P3</abbrev> not subchelate; brush-like setae on ventral margins absent (Fig. <xref ref-type="fig" rid="F5">5A, B</xref>). Propodi and dactyli of female <abbrev xmlns:xlink="http://www.w3.org/1999/xlink" xlink:title="pereopod 2" id="ABBRID0EKMAE" xlink:type="simple">P2</abbrev>, <abbrev xmlns:xlink="http://www.w3.org/1999/xlink" xlink:title="pereopod 3" id="ABBRID0EOMAE" xlink:type="simple">P3</abbrev>, and male and female <abbrev xmlns:xlink="http://www.w3.org/1999/xlink" xlink:title="pereopod 4" id="ABBRID0ESMAE" xlink:type="simple">P4</abbrev>, <abbrev xmlns:xlink="http://www.w3.org/1999/xlink" xlink:title="pereopod 5" id="ABBRID0EWMAE" xlink:type="simple">P5</abbrev> normal, not subchelate, dorsal and ventral margins with prominent long stiff setae; propodus elongate, outer surface with median <!--PageBreak--><!--PageBreak-->longitudinal row of setae; dactylus distinctly shorter than propodus, styliform, gently curved (Figs <xref ref-type="fig" rid="F4">4D, E</xref>, <xref ref-type="fig" rid="F5">5A, B</xref>). Dactylus of all legs of both sexes with distinct dactylo-propodal locking mechanism (Fig. <xref ref-type="fig" rid="F5">5C</xref>)</p><p>Surface of male thoracic sternites 1–3 setose, others smooth, glabrous; sternites 1–3 fused; sternites 3 and 4 separated by very low ridge lined with long setae that obscure margins (Figs <xref ref-type="fig" rid="F3">3B</xref>, <xref ref-type="fig" rid="F4">4G</xref>). Male sternopleonal cavity reaching low ridge separating sternites 3 and 4 (Figs <xref ref-type="fig" rid="F3">3B</xref>, <xref ref-type="fig" rid="F4">4G</xref>). Tufts of long, soft setae between coxae of chelipeds and first to third ambulatory legs, those between ambulatory legs denser. Male pleonal locking mechanism formed by slightly raised edge of ridge on sternite 4, at edge of sternopleonal cavity between sternites 4 and 5; no trace of locking tubercle or granule (Fig. <xref ref-type="fig" rid="F4">4G</xref>). Vulva on submedian part of sternite 6, with operculum and distinct opercular processes (Figs <xref ref-type="fig" rid="F3">3F</xref>, <xref ref-type="fig" rid="F5">5D</xref>).</p><fig id="F6" position="float" orientation="portrait"><label>Figure 6.</label><caption><p>
                  <bold>A, C</bold> <italic><tp:taxon-name><tp:taxon-name-part taxon-name-part-type="genus" reg="Haberma">Haberma</tp:taxon-name-part> <tp:taxon-name-part taxon-name-part-type="species" reg="nanum">nanum</tp:taxon-name-part></tp:taxon-name></italic> Ng &amp; Schubart, 2002, holotype ♂ (7.1 × 6.6 mm) (<named-content xmlns:xlink="http://www.w3.org/1999/xlink" content-type="dwc:institutional_code" xlink:type="simple">ZRC</named-content> 2002.217), Singapore <bold>B, D</bold> <italic><tp:taxon-name><tp:taxon-name-part taxon-name-part-type="genus" reg="Haberma">Haberma</tp:taxon-name-part> <tp:taxon-name-part taxon-name-part-type="species" reg="kamora">kamora</tp:taxon-name-part></tp:taxon-name></italic> Rahayu &amp; Ng, 2005, paratype ♂ (7.5 × 6.8 mm) (<named-content xmlns:xlink="http://www.w3.org/1999/xlink" content-type="dwc:institutional_code" xlink:type="simple">ZRC</named-content> 2002.591), Indonesian Papua. <bold>A, B</bold> overall dorsal view <bold>C, D</bold> anterior thoracic sternum and pleon.</p></caption><graphic xmlns:xlink="http://www.w3.org/1999/xlink" xlink:href="zookeys-662-067-g006.jpg" position="float" orientation="portrait" xlink:type="simple" id="oo_127604.jpg"/></fig><p>Male pleon triangular, relatively broad (Figs <xref ref-type="fig" rid="F3">3B</xref>, <xref ref-type="fig" rid="F4">4F</xref>); telson semicircular, shorter than somite 6, lateral margin convex; somite 6 twice as long as wide, lateral margins distinctly convex; somites 4 and 5 progressively more trapezoidal, lateral margins almost straight; somite 3 broadest, lateral margin convex; somites 1 and 2 longitudinally narrow (Figs <xref ref-type="fig" rid="F3">3B</xref>, <xref ref-type="fig" rid="F4">4F</xref>). Female pleon almost round, almost completely covering thoracic sternal surface (Fig. <xref ref-type="fig" rid="F3">3E</xref>). Male thoracic sternite 8 not visible when pleon closed.</p><p>
                <abbrev xmlns:xlink="http://www.w3.org/1999/xlink" xlink:title="male first gonopod" id="ABBRID0EUQAE" xlink:type="simple">G1</abbrev> relatively slender, gently curving outwards; chitinous apical process bent, relatively long, with truncate tip; subdistal setae long, simple, at base of apical process (Fig. <xref ref-type="fig" rid="F4">4H–L</xref>). <abbrev xmlns:xlink="http://www.w3.org/1999/xlink" xlink:title="male second gonopod" id="ABBRID0E3QAE" xlink:type="simple">G2</abbrev> short with spatuliform tip (Fig. <xref ref-type="fig" rid="F4">4M</xref>).</p><p>Eggs small, subovate (Fig. <xref ref-type="fig" rid="F3">3E</xref>), ca. 0.25 mm in freshly preserved material.</p></tp:treatment-sec><tp:treatment-sec sec-type="variation" id="SECID0EKRAE"><title>Variation.</title><p>The adults examined do not vary substantially. The smallest specimen, a young male measuring 4.6 × 4.5 mm (<named-content xmlns:xlink="http://www.w3.org/1999/xlink" content-type="dwc:institutional_code" xlink:type="simple">ZRC</named-content> 2016.622), differs from the adult males <!--PageBreak-->in having the lateral margins of the carapace gently concave, resembling the condition observed in <italic><tp:taxon-name><tp:taxon-name-part taxon-name-part-type="genus" reg="Haberma">H.</tp:taxon-name-part> <tp:taxon-name-part taxon-name-part-type="species" reg="kamora">kamora</tp:taxon-name-part></tp:taxon-name></italic> (Fig. <xref ref-type="fig" rid="F6">6B</xref>) but the carapace still looks relatively quadrate and the supraorbital margin is less sloping. Its subchelate <abbrev xmlns:xlink="http://www.w3.org/1999/xlink" xlink:title="pereopod 2" id="ABBRID0EGSAE" xlink:type="simple">P2</abbrev> and <abbrev xmlns:xlink="http://www.w3.org/1999/xlink" xlink:title="pereopod 3" id="ABBRID0EKSAE" xlink:type="simple">P3</abbrev> are less prominent, mainly <!--PageBreak-->because the setae on the distal margin of the propodus and that of the dactylus are less developed, being very short. In addition, its pleon is less semicircular in shape, being more triangular and closer to that observed in <italic><tp:taxon-name><tp:taxon-name-part taxon-name-part-type="genus" reg="Haberma">H.</tp:taxon-name-part> <tp:taxon-name-part taxon-name-part-type="species" reg="kamora">kamora</tp:taxon-name-part></tp:taxon-name></italic> (Fig. <xref ref-type="fig" rid="F6">6D</xref>).</p></tp:treatment-sec><tp:treatment-sec sec-type="Colour" id="SECID0E6SAE"><title>Colour.</title><p>In life, carapace dark brown with light brown mottling; ambulatory legs mottled brown with darker bands on carpi and propodi; chelae light-orange to orange, with fingers darker coloured (Fig. <xref ref-type="fig" rid="F1">1A, B</xref>). Ventral surfaces of cephalothorax and ambulatory legs light yellow with numerous fine brown spots (Fig. <xref ref-type="fig" rid="F1">1B</xref>).</p></tp:treatment-sec><tp:treatment-sec sec-type="etymology" id="SECID0ENTAE"><title>Etymology.</title><p>The species is named after the Ting Kok mangrove area, which has been designated a “Site of Special Scientific Interest” in Hong Kong. The name is used as a noun in apposition.</p></tp:treatment-sec><tp:treatment-sec sec-type="remarks" id="SECID0ESTAE"><title>Remarks.</title><p>
              <italic><tp:taxon-name><tp:taxon-name-part taxon-name-part-type="genus" reg="Haberma">Haberma</tp:taxon-name-part> <tp:taxon-name-part taxon-name-part-type="species" reg="tingkok">tingkok</tp:taxon-name-part></tp:taxon-name></italic> sp. n. can easily be separated from <italic><tp:taxon-name><tp:taxon-name-part taxon-name-part-type="genus" reg="Haberma">H.</tp:taxon-name-part> <tp:taxon-name-part taxon-name-part-type="species" reg="nanum">nanum</tp:taxon-name-part></tp:taxon-name></italic> Ng &amp; Schubart, 2002, and <italic><tp:taxon-name><tp:taxon-name-part taxon-name-part-type="genus" reg="Haberma">H.</tp:taxon-name-part> <tp:taxon-name-part taxon-name-part-type="species" reg="kamora">kamora</tp:taxon-name-part></tp:taxon-name></italic> Rahayu &amp; Ng, 2005, by the carapace appearing proportionately broader (Fig. <xref ref-type="fig" rid="F3">3A</xref>) rather than more distinctly quadrate (Fig. <xref ref-type="fig" rid="F6">6A, B</xref>). While their carapace width to length proportions do not differ substantially, this difference in carapace shape is due mainly to the lateral margins of <italic><tp:taxon-name><tp:taxon-name-part taxon-name-part-type="genus" reg="Haberma">H.</tp:taxon-name-part> <tp:taxon-name-part taxon-name-part-type="species" reg="tingkok">tingkok</tp:taxon-name-part></tp:taxon-name></italic> being straighter and less sinuous (Fig. <xref ref-type="fig" rid="F3">3A</xref>); which in <italic><tp:taxon-name><tp:taxon-name-part taxon-name-part-type="genus" reg="Haberma">H.</tp:taxon-name-part> <tp:taxon-name-part taxon-name-part-type="species" reg="nanum">nanum</tp:taxon-name-part></tp:taxon-name></italic> and <italic><tp:taxon-name><tp:taxon-name-part taxon-name-part-type="genus" reg="Haberma">H.</tp:taxon-name-part> <tp:taxon-name-part taxon-name-part-type="species" reg="kamora">kamora</tp:taxon-name-part></tp:taxon-name></italic>, are distinctly more sinuous (Fig. <xref ref-type="fig" rid="F6">6A, B</xref>). This also affects the shape of the supraorbital margin. In <italic><tp:taxon-name><tp:taxon-name-part taxon-name-part-type="genus" reg="Haberma">H.</tp:taxon-name-part> <tp:taxon-name-part taxon-name-part-type="species" reg="tingkok">tingkok</tp:taxon-name-part></tp:taxon-name></italic>, the margin is relatively longer and gently curves laterally to the external orbital tooth (Fig. <xref ref-type="fig" rid="F3">3A</xref>). In <italic><tp:taxon-name><tp:taxon-name-part taxon-name-part-type="genus" reg="Haberma">H.</tp:taxon-name-part> <tp:taxon-name-part taxon-name-part-type="species" reg="nanum">nanum</tp:taxon-name-part></tp:taxon-name></italic> and <italic><tp:taxon-name><tp:taxon-name-part taxon-name-part-type="genus" reg="Haberma">H.</tp:taxon-name-part> <tp:taxon-name-part taxon-name-part-type="species" reg="kamora">kamora</tp:taxon-name-part></tp:taxon-name></italic>, the supraorbital margin appears shorter as it curves obliquely to the margin (Fig. <xref ref-type="fig" rid="F6">6A, B</xref>). This difference in carapace shape applies for both sexes (Fig. <xref ref-type="fig" rid="F2">2</xref>). In addition, the male <abbrev xmlns:xlink="http://www.w3.org/1999/xlink" xlink:title="pereopod 4" id="ABBRID0EXXAE" xlink:type="simple">P4</abbrev> and <abbrev xmlns:xlink="http://www.w3.org/1999/xlink" xlink:title="pereopod 5" id="ABBRID0E2XAE" xlink:type="simple">P5</abbrev> propodi are prominently more elongated (Fig. <xref ref-type="fig" rid="F2">2A</xref>, <xref ref-type="fig" rid="F4">4D, E</xref>) than those of <italic><tp:taxon-name><tp:taxon-name-part taxon-name-part-type="genus" reg="Haberma">H.</tp:taxon-name-part> <tp:taxon-name-part taxon-name-part-type="species" reg="nanum">nanum</tp:taxon-name-part></tp:taxon-name></italic> and <italic><tp:taxon-name><tp:taxon-name-part taxon-name-part-type="genus" reg="Haberma">H.</tp:taxon-name-part> <tp:taxon-name-part taxon-name-part-type="species" reg="kamora">kamora</tp:taxon-name-part></tp:taxon-name></italic> (Fig. <xref ref-type="fig" rid="F6">6A, B</xref>). The margin of the frontal lobe of <italic><tp:taxon-name><tp:taxon-name-part taxon-name-part-type="genus" reg="Haberma">H.</tp:taxon-name-part> <tp:taxon-name-part taxon-name-part-type="species" reg="tingkok">tingkok</tp:taxon-name-part></tp:taxon-name></italic> is the most convex in the genus (Fig. <xref ref-type="fig" rid="F3">3A</xref>); in <italic><tp:taxon-name><tp:taxon-name-part taxon-name-part-type="genus" reg="Haberma">H.</tp:taxon-name-part> <tp:taxon-name-part taxon-name-part-type="species" reg="nanum">nanum</tp:taxon-name-part></tp:taxon-name></italic>, the margin is almost straight (Fig. <xref ref-type="fig" rid="F6">6A</xref>) whilst in <italic><tp:taxon-name><tp:taxon-name-part taxon-name-part-type="genus" reg="Haberma">H.</tp:taxon-name-part> <tp:taxon-name-part taxon-name-part-type="species" reg="kamora">kamora</tp:taxon-name-part></tp:taxon-name></italic>, it is gently convex (Fig. <xref ref-type="fig" rid="F6">6B</xref>). The male telson of <italic><tp:taxon-name><tp:taxon-name-part taxon-name-part-type="genus" reg="Haberma">H.</tp:taxon-name-part> <tp:taxon-name-part taxon-name-part-type="species" reg="tingkok">tingkok</tp:taxon-name-part></tp:taxon-name></italic> is distinctive as it is semicircular (Figs <xref ref-type="fig" rid="F3">3B</xref>, <xref ref-type="fig" rid="F4">4F</xref>); in <italic><tp:taxon-name><tp:taxon-name-part taxon-name-part-type="genus" reg="Haberma">H.</tp:taxon-name-part> <tp:taxon-name-part taxon-name-part-type="species" reg="nanum">nanum</tp:taxon-name-part></tp:taxon-name></italic> and <italic><tp:taxon-name><tp:taxon-name-part taxon-name-part-type="genus" reg="Haberma">H.</tp:taxon-name-part> <tp:taxon-name-part taxon-name-part-type="species" reg="kamora">kamora</tp:taxon-name-part></tp:taxon-name></italic>, the telsons are relatively longer and more triangular (Fig. <xref ref-type="fig" rid="F6">6C, D</xref>). The distal chitinous part of the <abbrev xmlns:xlink="http://www.w3.org/1999/xlink" xlink:title="male first gonopod" id="ABBRID0E22AE" xlink:type="simple">G1</abbrev> of <italic><tp:taxon-name><tp:taxon-name-part taxon-name-part-type="genus" reg="Haberma">H.</tp:taxon-name-part> <tp:taxon-name-part taxon-name-part-type="species" reg="tingkok">tingkok</tp:taxon-name-part></tp:taxon-name></italic> (Fig. <xref ref-type="fig" rid="F4">4H–L</xref>) is more curved than that of <italic><tp:taxon-name><tp:taxon-name-part taxon-name-part-type="genus" reg="Haberma">H.</tp:taxon-name-part> <tp:taxon-name-part taxon-name-part-type="species" reg="nanum">nanum</tp:taxon-name-part></tp:taxon-name></italic> (cf. <xref ref-type="bibr" rid="B7">Ng and Schubart 2002</xref>: fig. 4B, C); and while it is more similar in form to that of <italic><tp:taxon-name><tp:taxon-name-part taxon-name-part-type="genus" reg="Haberma">H.</tp:taxon-name-part> <tp:taxon-name-part taxon-name-part-type="species" reg="kamora">kamora</tp:taxon-name-part></tp:taxon-name></italic>, the chitinous distal part of the <abbrev xmlns:xlink="http://www.w3.org/1999/xlink" xlink:title="male first gonopod" id="ABBRID0EI4AE" xlink:type="simple">G1</abbrev> of this species is relatively longer (cf. <xref ref-type="bibr" rid="B8">Rahayu and Ng 2005</xref>: fig. 3H, I).</p><p>One character not described in <xref ref-type="bibr" rid="B7">Ng and Schubart (2002)</xref> and <xref ref-type="bibr" rid="B8">Rahayu and Ng (2005)</xref> is the presence of a short, uneven ridge on the outer surface of the ambulatory merus, at the subdistal part just before the carpus (Fig. <xref ref-type="fig" rid="F4">4B–E</xref>). It is present on all the legs, being more prominent in <abbrev xmlns:xlink="http://www.w3.org/1999/xlink" xlink:title="pereopod 2" id="ABBRID0E54AE" xlink:type="simple">P2</abbrev> and <abbrev xmlns:xlink="http://www.w3.org/1999/xlink" xlink:title="pereopod 3" id="ABBRID0EC5AE" xlink:type="simple">P3</abbrev>. This ridge is present also in <italic><tp:taxon-name><tp:taxon-name-part taxon-name-part-type="genus" reg="Haberma">H.</tp:taxon-name-part> <tp:taxon-name-part taxon-name-part-type="species" reg="nanum">nanum</tp:taxon-name-part></tp:taxon-name></italic> and <italic><tp:taxon-name><tp:taxon-name-part taxon-name-part-type="genus" reg="Haberma">H.</tp:taxon-name-part> <tp:taxon-name-part taxon-name-part-type="species" reg="kamora">kamora</tp:taxon-name-part></tp:taxon-name></italic>, but is relatively less well developed compared to <italic><tp:taxon-name><tp:taxon-name-part taxon-name-part-type="genus" reg="Haberma">H.</tp:taxon-name-part> <tp:taxon-name-part taxon-name-part-type="species" reg="tingkok">tingkok</tp:taxon-name-part></tp:taxon-name></italic>.</p></tp:treatment-sec><tp:treatment-sec sec-type="ecology" id="SECID0EH6AE"><title>Ecology.</title><p>The specimens were found climbing trees of <italic><tp:taxon-name><tp:taxon-name-part taxon-name-part-type="genus" reg="Kandelia">Kandelia</tp:taxon-name-part> <tp:taxon-name-part taxon-name-part-type="species" reg="obovata">obovata</tp:taxon-name-part></tp:taxon-name></italic> Sheue, Liu &amp; Yong, 2003, and <italic><tp:taxon-name><tp:taxon-name-part taxon-name-part-type="genus" reg="Aegiceras">Aegiceras</tp:taxon-name-part> <tp:taxon-name-part taxon-name-part-type="species" reg="corniculatus">corniculatus</tp:taxon-name-part></tp:taxon-name></italic> (L.) Bianco, 1837, in the mid intertidal area of the Ting Kok mangrove stand, in Tolo Harbour. The area is the largest mangrove stand on the eastern coast of Hong Kong and is largely dominated by <italic><tp:taxon-name><tp:taxon-name-part taxon-name-part-type="genus" reg="Kandelia">K.</tp:taxon-name-part> <tp:taxon-name-part taxon-name-part-type="species" reg="obovata">obovata</tp:taxon-name-part></tp:taxon-name></italic> trees, up to 3 m tall. All specimens, including the ovigerous females, were collected at a height of approximately 1.5–1.8 m above the substrate, walking on the bark of the branches at ebbing and low tides.</p><!--PageBreak--></tp:treatment-sec><ref-list><ref id="B7"><mixed-citation xmlns:xlink="http://www.w3.org/1999/xlink" xlink:type="simple">
          <person-group><name name-style="western"><surname>Ng</surname><given-names>PKL</given-names></name><name name-style="western"><surname>Schubart</surname><given-names>CD</given-names></name></person-group> (<year>2002</year>) <article-title><italic><tp:taxon-name><tp:taxon-name-part taxon-name-part-type="genus">Haberma</tp:taxon-name-part> <tp:taxon-name-part taxon-name-part-type="species">nanum</tp:taxon-name-part></tp:taxon-name></italic>, a new genus and new species of mangrove crab (<tp:taxon-name><tp:taxon-name-part taxon-name-part-type="subphylum">Crustacea</tp:taxon-name-part></tp:taxon-name>: <tp:taxon-name><tp:taxon-name-part taxon-name-part-type="order">Decapoda</tp:taxon-name-part></tp:taxon-name>: <tp:taxon-name><tp:taxon-name-part taxon-name-part-type="infraorder">Brachyura</tp:taxon-name-part></tp:taxon-name>: <tp:taxon-name><tp:taxon-name-part taxon-name-part-type="family">Sesarmidae</tp:taxon-name-part></tp:taxon-name>) from Singapore.</article-title> <source>Raffles Bulletin of Zoology</source> <volume>50</volume>(<issue>2</issue>): <fpage>437</fpage>–<lpage>442</lpage>.</mixed-citation></ref><ref id="B8"><mixed-citation xmlns:xlink="http://www.w3.org/1999/xlink" xlink:type="simple">
          <person-group><name name-style="western"><surname>Rahayu</surname><given-names>DL</given-names></name><name name-style="western"><surname>Ng</surname><given-names>PKL</given-names></name></person-group> (<year>2005</year>) <article-title>On two new species of the genera <italic><tp:taxon-name><tp:taxon-name-part taxon-name-part-type="genus">Haberma</tp:taxon-name-part></tp:taxon-name></italic> and <italic><tp:taxon-name><tp:taxon-name-part taxon-name-part-type="genus">Parasesarma</tp:taxon-name-part></tp:taxon-name></italic> (<tp:taxon-name><tp:taxon-name-part taxon-name-part-type="subphylum">Crustacea</tp:taxon-name-part></tp:taxon-name>: <tp:taxon-name><tp:taxon-name-part taxon-name-part-type="order">Decapoda</tp:taxon-name-part></tp:taxon-name>: <tp:taxon-name><tp:taxon-name-part taxon-name-part-type="infraorder">Brachyura</tp:taxon-name-part></tp:taxon-name>: <tp:taxon-name><tp:taxon-name-part taxon-name-part-type="family">Sesarmidae</tp:taxon-name-part></tp:taxon-name>) from Papua, Indonesia</article-title>. <source>Zoologische Mededelingen</source> <volume>79–2</volume>(<issue>8</issue>): <fpage>167</fpage>–<lpage>178</lpage>.</mixed-citation></ref></ref-list></tp:taxon-treatment>
